# Supplementary material for: Nuclear factor interleukin 3 and metabolic dysfunction-associated fatty liver disease development
Source: Commun Biol. 2024 Jul 24;7:897. doi: 10.1038/s42003-024-06565-z (PMC11269659; doi:10.1038/s42003-024-06565-z)
Supplement: Supplementary file 3 — Supplementary Data [file 42003_2024_6565_MOESM3_ESM.xlsx]

## Sheet: Figure 1Ｄ
Week	Male-WT-NCD					Male-WT-HFD					Female-WT-NCD					Female-WT-HFD					Male-Nfil3 KO-NCD						Male-Nfil3 KO-HFD							Female-Nfil3 KO-NCD									Female-Nfil3 KO-HFD
0	25.7	24.1	25.1	23.9	24.1	24.9	23.9	23.8	21.8	24	18.4	18.9	18.5	19.2	18.9	17.3	18.4	17.6	17.9	19.6	23.2	20.9	22	23.5	22	22.1	18.9	19.9	21.5	22	18.8	22.5	22	17.4	17	16.2	17.5	17.2	21.5	24.1	22.8	17.7	18.7	17.8	19.2	17.7	18.4	17
1	26	24.7	25.4	24	24.2	27.9	27.8	27.8	25.8	26.6	18.1	19.2	19.4	19.1	19	19.1	20.1	18.9	18.7	22	23	21.3	22.6	23.7	22.2	22.2	22.2	20.6	23.2	24.8	24.1	23.8	22.5	17.1	16.5	17	18.1	17.9	21.8	24.4	23.1	17	21.9	19.5	19.4	16.8	22.2	18.2
2	26.1	24.7	25.8	24.4	24.5	29.4	28.6	28	26.8	28.2	19	19.4	19.4	19.9	19.3	19.5	20	19.2	18.2	22.4	23.6	21.1	22.8	24	22.2	22.2	22.3	21.3	23.3	24.7	23.7	25.1	23.4	17.5	16.2	17.1	18.1	18.5	19.2	22.4	20.7	15.5	22.3	19.5	21.2	17.8	21.3	18.9
3	26	24.4	25.9	23.9	24.9	30.3	29	28.3	27	28.5	19.3	19.6	19.4	20	19.8	19.6	20.8	19	18.3	22	24.6	22.2	23.8	24.4	22.4	22.4	22.4	21.8	23.8	24.7	24.6	26	24.2	17.3	16.3	17.2	18.7	18.7	21.8	25.3	23.5	17.3	22.7	21.4	21.6	18.6	23.3	19.1
4	26.9	24.2	25.4	24.4	24.9	32	29.8	28.8	28.1	29.5	19.5	19.1	19.7	20	19.5	19.7	21.9	19.5	19.5	23.2	24.2	21.7	23.2	24.4	22.8	22.7	22.8	21.9	24.5	25.8	24.4	27	24.7	18.1	16.5	17.6	18.5	19	21.3	24.7	22.8	17.4	23	20.8	21.8	20.3	23.6	20
5	25.9	24.6	25.3	24	24.8	33	30.8	29.3	29.5	30.2	19.5	20.2	19.8	21	19.6	20.5	21.8	19.7	19.3	23.6	23.9	21.4	22.5	23.8	22.9	23.7	24.2	23.1	26	27.5	24.5	27.8	25.8	18.4	16.7	17.8	18.5	19.2	21.8	25	23.2	16.8	23.5	20.7	22.1	19.1	24	21.1
6	26.5	25.4	25.6	24.5	24.7	35	32.1	29.4	30.5	32.2	20.2	20.1	20.4	20.7	20.2	20.7	22.7	20.3	20.3	25.2	25.3	22.1	23	24.6	23	23.8	25.1	23.5	25.8	28.8	23.8	28.8	26.6	18.5	17.3	18.1	18.8	19.4	21.6	24.9	24	17.2	23.7	21.3	23.5	19.1	25.2	20.3
7	27	25.5	26	24.6	24.8	37.7	33.4	31	32.5	34.1	19.4	20.6	20.5	21.2	20.3	22.1	23.7	21.3	20.9	26.4	25.9	22.3	23.1	25.1	23.8	24.4	26.1	23.1	26.4	31	24.7	29.5	28.1	18.3	17.3	18	19.5	19.2	22.5	26.2	23.6	17.5	23.1	22.4	25	19.6	25.9	22.1
8	27.1	25.7	26.1	24.6	24.8	38.4	33.8	31.6	32.7	34.5	20	20.6	20.7	21.3	20.6	21.2	24.1	21.1	21.5	27	24.5	22.2	22.2	24.4	23.6	24	27.1	23.9	26.9	30.7	25.7	29.3	27.7	18.5	16.7	17.8	18.6	19.1	23	25.3	23.8	17.3	23	22.6	22.3	19.8	25.8	21.2
9	27.2	25.6	26.3	25.2	25.1	39.2	35.1	32.9	33.3	36.1	21.2	20.3	20.6	21.7	20.8	21.8	23.9	21	21.6	27.9	25.9	22.5	24.2	26.1	23.9	24.7	29	24.3	26.8	32.3	25	31.2	28.5	19	17.8	18.2	19.3	19.7	23.7	25.7	23.8	17.6	23	21.6	23.5	19.6	28.6	22.2
10	27.6	26.6	26.7	25.5	25.1	41.8	36.6	33.9	34.9	38.1	20.1	21.2	20.2	21.1	20.7	21.2	23.8	21.2	21	29	26	23	24.5	25.8	24.7	25.2	29.8	24.6	27.7	32.7	25.9	32	29.8	19	19	19.2	20.4	19.8	22.2	26	23.4	17.7	22.6	24.5	25.4	20.2	27.6	22.7
11	27.4	26.8	26.8	25.2	25.3	44.3	38.2	34.9	37.5	40.2	20.5	21.3	20.4	21.4	20.4	21.7	24.9	21.1	21.7	29.8	25.3	22.9	23.6	25.4	24.8	25.3	30.5	24.5	28.2	34.1	26.5	32.5	30.4	19.3	19	19.6	20.8	19.6	23	24.8	23.7	17.6	22.1	23.4	24	19.4	29.7	23.2
12	27.1	26.3	26.5	25.2	25.3	45.1	39.5	35.6	39.2	41.4	20.8	21	21.3	21.7	20.6	21.8	25	22.2	22.7	29.4	26	22.6	24	25	25.2	25.3	30.4	24.7	27.7	33.4	27.9	32.1	31	18.6	18.2	18.6	19.8	19.3	23.3	26.6	24.2	18.3	22.2	24	23.5	20.7	28	24.3
13	27.7	26.5	27	26	25.2	45.6	40.4	35.8	39.9	42	19.9	20.4	20	20.5	20.2	21.3	25.2	21.9	22.6	30	26.2	23.2	23.9	25.8	21.3	22.4	31.8	24.7	28.2	34	24.8	33.1	32.2	19.9	19.1	19.3	20.1	20.1	23.3	26.6	24.3	17.7	24.2	24.5	24.4	20.6	27.7	23.7
14	27.5	26.3	27	25.2	25.3	45.2	40.1	36.8	39.3	41.5	20.5	21	21.2	21.3	21.1	22	26.7	22.5	23.5	31.5	26.3	23.2	24.3	26.7	25.2	26	33.5	25.5	29.4	35.5	25.9	33.6	32.2	19.9	19.2	19.1	20.9	20.5	22.4	27.2	24.1	17.8	23.2	26.8	24.5	21.6	30.6	23.8
15	27.6	26.7	27.3	25.9	25.4	48.3	41.4	35.7	41.2	43.4	20.5	21.1	21.6	21.7	21.3	22.8	28	23.8	25	32.2	26.5	23.5	24.5	25.9	25	26.1	35.3	26.4	30.7	38.5	25.7	35.3	33.5	20.9	19.6	20	21.2	21.3	23.1	26.1	24.5	17.4	24	29.5	28.2	23.3	30.3	24
16	28	27.1	27.6	26.6	26.5	50	43.1	36.8	43	45.7	21.2	20.6	21	22.4	21.6	22.7	27.8	23.8	24.5	32.2	25.9	23.2	24.1	25.9	25.2	26.1	35.5	26.9	31	37.3	26.2	36.7	35.1	20	19.3	19.3	21.1	20.3	23.9	26.1	24.8	17.4	24.8	26	25.1	22	31.9	24.6
17	27.4	26	27.2	25.9	25.3	50.2	45.1	36.4	42.8	42.4	21.2	20.5	20.8	22	20.8	21.8	27.3	22.9	24.9	33.9	26	23.3	23.5	26.1	25.9	26.3	36	26.7	31.1	36.8	28.1	37.1	35.8	19.3	18.7	18.9	20	19.7	24.3	26.7	25.1	17.7	26	26.8	24.4	21.5	30.9	25
18	28.6	26.5	27.7	25.9	25.6	52.2	46.2	37.3	45	43.5	21.4	21.2	21.4	22.2	21.2	21.8	28.8	24.5	24.4	35.7	25.9	23.5	23.6	26.3	25.2	26.3	36.4	26.6	31.7	37.5	28.4	37.1	35.4	20.6	20.2	19.6	21.7	20.7	23.4	27.7	25.8	17.8	27.4	28.9	26.2	22.4	30.7	24.1
19	28.8	26.7	28.2	26.4	26.2	53.4	47.7	38.7	47.9	46.1	21.2	21.7	21.3	22	21.8	22.6	28.9	25.8	25.9	36.8	26.1	23.8	24	26.5	24.7	26.1	39.2	27.7	33.3	38.8	27.1	37.9	36.6	20.1	20	19.9	21.3	20.5	24	26.7	26.4	17.5	29.6	31.3	28.2	25.1	31.3	24.2
20	29.5	27	29.2	26.3	26.5	53.1	47.4	38.5	47.8	46.5	20.8	21	21.3	22.6	21	23	29	25.8	26.6	35.4	26.2	24.9	23.8	27.1	24.9	26.1	37.3	26.4	31.8	37.7	27.8	38.2	36.7	21.4	21.4	20	22.7	21.2	24.5	27.9	26.7	17.9	28.3	29.5	26.8	23.7	30	22.3
21	28.05	26.04	28.51	25.94	25.6	54.07	47.63	38.29	48.09	48.35	21.1	21.5	21.5	22.3	21.2	23.8	30.8	27.5	27.7	36.2	26.3	23.8	24.7	27.2	22.9	23.7	40.6	27.6	34.4	40.8	28	38.7	36.8	20.6	20	20	21.9	21.3	23.9	28.8	25.9	17.6	28.9	29.3	29.3	24.8	28.4	18.2
22	29	26.8	29.5	26.8	26.9	51.6	46.7	38.2	47.6	43.1	21.2	21.5	22.1	21.9	22	23.9	30.2	28	27.4	37.4	26.8	23.8	25	27	25.9	26.8	41.2	28.4	34.4	41.7	28.2	41.2	39.2	20	19.9	19.7	21.2	20.9	23.7	28.5	25.8	17.9	29.8	30.9	29.5	25.3	27.7	18.9

## Sheet: Figure 1E
Nfil3 mRNA	Male-WT-NCD	Male-WT-HFD	Male-NFil3 KO-NCD	Male-NFil3 KO-HFD	Female-WT-NCD	Female-WT-HFD	Female-NFil3 KO-NCD	Female-NFil3 KO-HFD
	1.05	7.32	0.003	0.0003	0.92	0.53	0.19	0.68
	1.31	3.88	0.0006	0.209	1.09	0.39	0.15	0.68
	1.85	3.38	0.0041	0.201	1.102	0.78	0.53	0.11
	1.51	5.6	0.005	0.021	1.103	0.54	0.18	0.12

## Sheet: Figure 1G
p-AMPKα								PPAR-γ
Male-WT-NCD	Male-WT-HFD	Male-NFil3 KO-NCD	Male-NFil3 KO-HFD	Female-WT-NCD	Female-WT-HFD	Female-NFil3 KO-NCD	Female-NFil3 KO-HFD	Male-WT-NCD	Male-WT-HFD	Male-NFil3 KO-NCD	Male-NFil3 KO-HFD	Female-WT-NCD	Female-WT-HFD	Female-NFil3 KO-NCD	Female-NFil3 KO-HFD
0.88481	0.038305	0.622774	1.37664	0.826101	1.32266	0.102884	0.883126	1.50514	2.9488	0.14423	0.713689	0.78975	0.75401	0.179131	0.55953
0.291966	0.131717	0.675573	1.09368	0.896959	0.854969	0.114338	0.550759	1.82749	3.90628	0.04173	1.25622	0.520053	0.868635	0.102275	0.69402
0.311051	0.146415	0.723503	1.48179	0.646262	1.4737	0.101204	0.523	1.78	3.53	0.761195	1.05578	0.52	0.874	0.150199	0.40811
0.392775	0.178651	0.683	1.42	0.951363	0.924992	0.365904	0.654	1.79	3.55	0.218392	0.630681	0.54	0.789	0.12749	0.31206
0.461242	0.158	0.652	1.45	0.942	1.19061	0.464139	0.546	1.82	2.98	0.23	0.698862	0.67	0.823	0.27232	0.321

## Sheet: Figure 1H
Cd36								Fasn								Scd1								Acc1
Male-WT-NCD	Male-WT-HFD	Male-NFil3 KO-NCD	Male-NFil3 KO-HFD	Female-WT-NCD	Female-WT-HFD	Female-NFil3 KO-NCD	Female-NFil3 KO-HFD	Male-WT-NCD	Male-WT-HFD	Male-NFil3 KO-NCD	Male-NFil3 KO-HFD	Female-WT-NCD	Female-WT-HFD	Female-NFil3 KO-NCD	Female-NFil3 KO-HFD	Male-WT-NCD	Male-WT-HFD	Male-NFil3 KO-NCD	Male-NFil3 KO-HFD	Female-WT-NCD	Female-WT-HFD	Female-NFil3 KO-NCD	Female-NFil3 KO-HFD	Male-WT-NCD	Male-WT-HFD	Male-NFil3 KO-NCD	Male-NFil3 KO-HFD	Female-WT-NCD	Female-WT-HFD	Female-NFil3 KO-NCD	Female-NFil3 KO-HFD
1.72	3.47	1.58	1.61	1.08	1.42	1	1.52	1.58	2.45	1.18	4.93	1.4	0.42	1.2	2.67	2.26	24.57	0.11	6.26	1.27	0.07	0.22	1.37	0.63	3.35	0.54	0.78	1.1	1.25	2.44	0.98
0.34	1.39	0.14	0.16	0.97	0.99	0.88	1.22	1.48	3.91	1.03	3.39	0.74	0.43	0.82	1.63	1.05	8.87	0.13	12.21	0.75	0.04	0.17	1.55	1.15	2.13	0.77	1.62	0.96	1.08	2.2	1.01
0.59	1.01	0.19	0.37	1	1.78	1.06	1.53	0.83	4.62	2.36	5.17	0.5	0.23	0.82	1.88	1.75	15.33	0.7	6	1.1	0.25	0.4	2.12	0.64	5.64	0.68	0.82	1.2	1.3	1.36	1.2
1.06	1.28	0.15	2	1	1.1	0.99	1.56	1.59	3.26	1	3	0.89	0.8	1.01	1.2	2	9.2	0.5	6.8	0.98	0.05	0.23	1.67	0.68	5	1.28	0.79	1.4	1.5	1.2	0.98
1.27	2.9	0.178	2.5	1.1	1.2	1	1.52	1.21	5.21	1.12	2.5	0.78	1	1	1.3	1.98	10	0.67	7.12	0.8	0.067	0.45	1.56	0.71	4.8	0.82	0.81	0.99	1.2	0.8	0.98
1.21	2.8	0.143	2.4	1.2	0.98	1.1	1.58	1.231	3.2	1.3	2	0.81	1.4	0.98	1.54	2	11.2	0.71	8	0.8	0.078	0.52	1.78	0.69	5.2	0.89	0.84	1.2	1.43	2	1.1

## Sheet: Figure 2A
Liver- Ballooning area%								Liver-Red area%
M-WTNCD	M-WTHFD	M-KONCD	M-KOHFD	FWTNCD	F-WTHFD	F-KO_NCD	F-KOHFD	M-WTNCD	M-WTHFD	M-KONCD	M-KOHFD	FWTNCD	F-WTHFD	F-KO_NCD	F-KOHFD
8	27	4	7	4.4	4.8	6	7	16.214	26.581	16.85	6.661	18.019	6.174	7.401	9.168
2.5	12.7	6.18	14.4	4.6	5.6	11.9	1.9	13.597	23.397	17.007	7.507	17.018	8.524	7.984	14.306
4	13.9	5.9	13	5	1.3	7.5	6.7	13.159	17.819	15	7.252	15.754	8.729	7.463	11.528
2.6	24	4.1	13.4	5.2	3.1	7	7	12.397	22.642	16.21	6.294	15.793	10.456	8.233	13.858
2.7	12.3	5.2	6.9	5	5	2.7	6	12.543	23.456	16.543	5.62	18.234	7.234	6.544	10.12
2.9	25	4.6	8	4.8	4.2	8	5	12.678	23.321	16.978	6.456	17.321	7.321	7.123	10.11

## Sheet: Figure 2B
Liver function-ALT								Liver function-AST
Male-WT-NCD	Male-WT-HFD	Male-Nfil3 KO-NCD	Male-Nfil3 KO-HFD	Female-WT-NCD	Female-WT-HFD	Female-Nfil3 KO-NCD	Female-Nfil3 KO-HFD	Male-WT-NCD	Male-WT-HFD	Male-Nfil3 KO-NCD	Male-Nfil3 KO-HFD	Female-WT-NCD	Female-WT-HFD	Female-Nfil3 KO-NCD	Female-Nfil3 KO-HFD
31.8	62.7	31.8	20.9	16.2	34.8	5.4	11.6	162.9	906.3	47.4	90.3	52.2	54.6	51	84.6
32.4	55.8	32.4	8	11.1	48.6	3.7	16.2	226.8	598.5	57.3	98.4	48.9	71.7	43.8	83.7
32.1	43.2	32.1	18.6	18.3	52.2	6.1	17.4	195.3	890.1	56.7	74.1	52.5	95.1	52.8	82.2
32.1	59.1	32.1	14.45	13.5	41.7	4.55	13.9	210.9	898.2	52.2	94.2	50.4	83.4	51.9	84
32.2	59.25	32.2	13.3	17.1	50.4	4.9	16.8	218.7	894	57	96.3	52.2	77.4	49.2	83.1
32.1	58.9	32.4	13.8	13.65	41.7	4.8	15.8	211	894	62	92.1	51.4	77.1	49.2	83.1

## Sheet: Figure 2C
Liver- Fibrosis area%
M-WTNCD	M-WTHFD	M-KONCD	M-KOHFD	FWTNCD	F-WTHFD	F-KO_NCD	F-KOHFD
1.657	4.528	3.06	3.84	0.843	0.82	2.818	3.095
2.618	3.909	2.91	3.02	0.76	0.843	1.591	2.144
2.543	5.934	3.012	2.02	0.832	1.3	2.28	2.91
2.456	3.236	3.043	3.12	0.765	0.83	2.54	2.67
2.123	3.432	2.987	3.21	0.832	0.89	2.42	2.54
2.098	3.443	2.912	2.98	0.821	0.91	2.56	2.43

## Sheet: Figure 2D
p-IKKα/β								p-p38
Male-WT-NCD	Male-WT-HFD	Male-Nfil3 KO-NCD	Male-Nfil3 KO-HFD	Female-WT-NCD	Female-WT-HFD	Female-Nfil3 KO-NCD	Female-Nfil3 KO-HFD	Male-WT-NCD	Male-WT-HFD	Male-Nfil3 KO-NCD	Male-Nfil3 KO-HFD	Female-WT-NCD	Female-WT-HFD	Female-Nfil3 KO-NCD	Female-Nfil3 KO-HFD
0.615188	1.79026	0.974568	1.19128	0.520961	0.672559	1.19128	1.19128	0.23	0.53	0.24	0.61	0.05	0.34	0.36	0.38
0.971348	2.46915	0.374197	1.54442	0.611814	0.646845	1.54442	1.54442	0.28	0.97	0.32	0.43	0.182955	0.07	0.17	0.363553
0.666517	2.81588	0.562482	1.23446	0.226076	0.453006	1.23446	1.23446	0.25	1.16	0.299842	0.34	0.192061	0.290296	0.27307	0.15338
0.532799	2.09676	0.543	1.39397	0.485053	0.452	1.23	1.21	0.261559	0.793853	0.32	0.406572	0.1234	0.123	0.187	0.156
0.532	2.123	0.512	1.321	0.456	0.567	1.32	1.23	0.193657	0.89	0.37	0.43	0.198	0.126	0.156	0.158

## Sheet: Figure 2E
RT-qPCR
Tnf-α								Il-6								Il-1β
Male-WT-NCD	Male-WT-HFD	Male-Nfil3 KO-NCD	Male-Nfil3 KO-HFD	Female-WT-NCD	Female-WT-HFD	Female-Nfil3 KO-NCD	Female-Nfil3 KO-HFD	Male-WT-NCD	Male-WT-HFD	Male-Nfil3 KO-NCD	Male-Nfil3 KO-HFD	Female-WT-NCD	Female-WT-HFD	Female-Nfil3 KO-NCD	Female-Nfil3 KO-HFD	Male-WT-NCD	Male-WT-HFD	Male-Nfil3 KO-NCD	Male-Nfil3 KO-HFD	Female-WT-NCD	Female-WT-HFD	Female-Nfil3 KO-NCD	Female-Nfil3 KO-HFD
1.2	3.06	0.9	1.9	1.14	2.13	2.3	0.5	1.44	1.92	0.19	0.53	0.66	2.26	0.4	2.19	0.46	2.51	0.04	1.02	1.68	0.69	1.47	0.9
0.94	1.76	1	0.5	1.575	3.785	2.6	2	0.22	1.52	0.15	0.36	1.47	2	1	2.1	0.88	2.32	0.86	0.75	0.61	1.2	1.09	0.64
0.91	2.99	1	0.3	2.01	3.44	1.5	0.7	0.44	3.06	0.11	0.55	0.678	2.3	1	2.13	0.61	2.24	0.74	0.87	0.78	0.68	1.32	0.72
0.98	4.2	0.98	1.5	1.12	3.2	1.4	2.1	0.3	2.94	0.11	0.45	0.643	2.1	1	2.12	1.67	2.21	0.72	1.12	0.88	0.78	1.45	0.78
0.954	4.81	1.1	1.8	1.13	3.12	2.1	2.2	1.26	3.96	0.12	0.22	0.712	2.5	1.2	2.1	0.89	2.09	0.73	0.88	0.98	0.72	1.21	0.689
									4		0.78
											0.31
											0.22

## Sheet: Figure 2F
RT-qPCR
α-sma								Col1a1								Tgf-β
Male-WT-NCD	Male-WT-HFD	Male-Nfil3 KO-NCD	Male-Nfil3 KO-HFD	Female-WT-NCD	Female-WT-HFD	Female-Nfil3 KO-NCD	Female-Nfil3 KO-HFD	Male-WT-NCD	Male-WT-HFD	Male-Nfil3 KO-NCD	Male-Nfil3 KO-HFD	Female-WT-NCD	Female-WT-HFD	Female-Nfil3 KO-NCD	Female-Nfil3 KO-HFD	Male-WT-NCD	Male-WT-HFD	Male-Nfil3 KO-NCD	Male-Nfil3 KO-HFD	Female-WT-NCD	Female-WT-HFD	Female-Nfil3 KO-NCD	Female-Nfil3 KO-HFD
0.99	1.92	0.74	3.22	0.81	0.41	1.44	1.28	0.65	2.87	0.72	0.14	0.99	0.5	2.26	2.65	0.63	2.7	0.36	0.44	1.12	1.17	1.01	1.17
0.34	1.98	0.7	1.26	1.24	0.68	0.42	1.25	0.72	1.92	1.42	0.11	1.02	0.83	2.7	1.12	1.89	2.09	0.28	0.78	0.89	1.15	0.63	0.89
1.35	0.87	1.34	1	1	1.51	0.56	0.8	0.9	3.77	0.88	0.22	1.1	0.59	2.54	2.12	0.81	2.68	0.27	1.5	0.88	1.42	1.05	1.25
0.5	2.8	1.22	2.5	1.1	0.78	0.42	1.1	1.41	1.48	0.88	0.96	0.98	0.88	2.78	2.01	0.4	2.43	1	0.54	0.98	1.12	1.02	1.1
0.43	3.2	0.8	3	1.2	0.62	0.43	0.96	0.93	2.78	0.89	1.59	0.92	0.82	2.43	1.97	0.95	2.51	0.234	0.51	0.93	1.13	1.089	1.43
	3															0.41

[truncated: 41 more sheets: Figure 3 A, Figure 3 B, Figure 3 C, Figure 3 D, Figure 3 E, Figure 4 A, Figure 5A, Figure 5B, Figure 5C, Figure 5D, Figure 5F, Figure 5 G, Figure 5H, Figure 5I, Figure 6A , Figure 6 B , Figure 6C , Figure 6 D , Figure 6E , Figure 6F  …]
